# Supplementary material for: Remarkable N2O emissions by draining fallow paddy soil and close link to the ammonium-oxidizing archaea communities
Source: Sci Rep. 2019 Feb 22;9:2550. doi: 10.1038/s41598-019-39465-y (PMC6384938; doi:10.1038/s41598-019-39465-y)
Supplement: Supplementary file 1 — Dataset 1 [file 41598_2019_39465_MOESM1_ESM.xlsx]

## Sheet: Sheet1
Water status	Incubation time	N2O flux (µg/m2/h)	N2O concentration (mg/m3)					EH（mV)
			A layer	B layer	C layer	D layer		A layer	B layer	C layer	D layer
Flooding	1	1.503	885.445	2327.89	823.156	46.3741		228.5	272.5	206.5	366
	1	2.11507	182.723	1496.22	848.261	66.3238		413	407.5	293.5	320.5
	1	113.395	1113.29	2014.2	1596.77	135.741		399	335.5	226.5	231.5
	3	-12.9378	9.21068	2.12562	2.05685	1.31083		31.5	159	153	220
	3	3.28983	2.46046	1.98602	1.74629	1.59243		97.25	254.5	144.5	160
	3	2.52262	2.14837	1.94204	1.88788	1.6637		163	219.5	217	285.5
	5	-1.66412	6.4533	5.2587	7.0105	10.6905		-55.5	55	54.5	200.5
	5	4.05355	5.38103	5.87553	7.44504	12.9694		-1.25	148	81	163
	5	0.752247	5.24668	6.39269	9.13472	7.11339		53	152.5	149.5	274
	7	0.832559	3.6818	4.21448	5.05631	6.72723		-62	19	35	189
	7	2.71567	3.85891	4.42362	5.58195	16.0056		-26.5	74.5	30.5	142
	7	3.50782	4.02538	4.59118	5.90455	15.3764		9	83	95.5	259
	9	-8.59696	4.0227	3.54561	1.99737	1.87335		-85.5	-20	10.5	177
	9	11.1869	3.63625	2.23558	2.00644	1.83791		-50.5	44	-12	117.5
	9	3.97922	3.82647	2.37207	1.92688	1.78144		-15.5	17.5	66	87.5
	13	0.792153	1.92229	1.01267	0.922179	0.817646		-133.5	-62	-66.5	113.5
	13	17.9267	1.43117	1.11119	0.802065	0.63822		-99.75	14.5	-77	50
	13	9.20105	1.40825	0.966591	0.703548	0.752188		-66	-51.5	43.5	59.5
	17	17.2982	12.5639	8.73065	6.39125	5.03683		-148	-95.5	-103.5	63.5
	17	7.72499	11.8312	7.852	6.07126	7.73181		-122.75	-13.5	-128.5	-12
	17	18.8276	11.3605	6.80027	6.54735	6.37917		-97.5	-93	21.5	16.5
	21	54.0939	0.685015	0.508442	0.476228	0.60804		-164.5	-109.5	-120	20
	21	29.794	0.439086	0.554014	0.544715	0.486355		-150.5	-36	-152.5	-53
	21	26.6259	0.601236	0.640931	0.497298	0.56547		-136.5	-120	-20.5	-13
	25	-6.86151	1.01413	0.951584	0.589286	0.883929		-210.5	-122.5	-133.5	-130.5
	25	33.1497	0.871153	1.22531	0.883929	0.294643		-189.25	-56	-165	-102
	25	13.1441	0.953995	0.71034	0.883929	0.441964		-168	-142	-51	-32
	30	40.0367	0.821488	0.847302	0.486974	0.636349		-213.5	-143.5	-123.5	-96.5
	30	1.84919	0.73087	0.473232	0.402918	0.411952		-200.75	-79.5	-175.5	-126.5
	30	3.93982	0.795421	0.476172	0.478851	0.539509		-188	-153	-81	-54
	34	56.8941	4.00965	3.64544	3.98186	4.12633		-213.5	-167	-123.5	-88
	34	43.6408	4.08057	3.94406	4.02214	4.26251		-205.25	-91.5	-181	-139.5
	34	70.1475	3.80534	3.82809	4.14471	3.85419		-197	-160.5	-94.5	-68
	38	38.6484	3.94459	3.88507	4.25028	4.02238		-213.5	-180.5	-126	-49.5
	38	-16.2042	3.6498	3.71568	3.81719	3.65454		-206.75	-99.5	-180.5	-143.5
	38	58.3969	3.66271	4.15063	3.99942	3.68421		-200	-168	-95.5	-93.5
Drying	39	192.191	0.642483	2.2455	0.67838	0.701061		-212	-182	-124.5	-46.5
	39	120.285	0.983795	3.31989	0.691603	0.569135		-206.25	-102	-181.5	-150
	39	156.238	1.32511	0.666202	0.704582	0.560246		-200.5	-172	-97	-104
	41	37.8458	0.584507	0.628338	0.699447	0.551881		-78.5	-188	-126.5	-46.5
	41	60.2543	0.853268	0.73867	0.682947	0.651788		-80	-113	-188	-159
	41	82.6628	0.791346	0.624428	0.693457	0.601835		-62.8333	-181	-102.5	-111.5
	43	91.3945	1.11905	0.640633	0.747603	0.547225		115.5	-194	-131	-50.5
	43	60.1677	0.700401	0.561203	0.714161	0.554975		139	-190.75	-191	-163
	43	109.009	1.32944	0.845531	0.604595	0.544476		97	-187.5	-106	-103.5
	45	81.6048	0.876925	0.626065	0.693592	2.25959		279.5	-195	-133	-51.5
	45	146.466	0.657534	0.691936	0.612097	3.32145		320.5	-193.25	-179.5	-175.5
	45	114.035	0.632298	0.560193	0.652845	0.623022		300	-191.5	-111	-103.5
	47	71.9453	0.944151	0.667446	0.721492	0.584271		564.75	188	-140	-58.5
	47	61.5725	0.913855	0.54739	1.94577	2.40064		557	301	-131	-185.5
	47	66.7589	0.556112	0.535186	0.513409	0.624887		572.5	65.5	-122	-100.5
	49	508.904	26.2664	19.2891	14.7513	4.39858		686.5	340.5	141.5	-70
	49	457.904	23.9333	22.7973	19.3699	12.0497		664	666	270	22
	49	559.904	21.6002	26.3055	23.9884	19.7008		709	345.5	122	-88
	51	823.016	55.8245	36.3955	35.5758	5.03842		713.5	483	300	93.5
	51	613.287	8.93531	6.27395	0.769466	2.30261		729.5	716	413.5	60.5
	51	403.559	12.7655	16.5035	18.5312	17.428		728	646.5	312.5	198.5
	53	1075.79	38.5802	16.8291	16.3873	17.5927		735.5	682.5	588.5	444.5
	53	1333.83	31.1389	16.5975	11.3735	13.8591		737	738.5	538.5	407
	53	1204.81	23.6976	22.6752	21.4011	24.6407		717.5	706	495.5	434
	55	1197.08	24.5874	37.5295	59.413	33.8928		745.5	718.5	475.5	463.5
	55	1010.84	23.8277	26.4029	21.3384	19.0761		735.5	677	726	304
	55	1103.96	10.6397	26.7413	24.7236	21.9752		737	712	605	543.5
	57	572.31	17.7713	33.9962	45.2813	17.4902		708.5	733	675	502.5
	57	648.837	15.6912	20.0976	15.3834	14.295		760	754.5	652	688
	57	416.647	8.95817	12.8397	16.217	20.6855		742	714	620	630.5
	59	595.912	13.5897	18.63	34.5133	55.1542		721	740	715.5	525
	59	576.935	11.0896	18.9975	23.3242	28.6908		764.5	713	755.5	721.5
	59	692.069	8.58955	9.33411	12.1351	41.9225		753.5	726	653.5	684.5
	61	337.557	7.45399	11.1714	20.6175	39.547		729.5	750	733.5	705
	61	447.972	10.8503	15.4378	38.4088	37.0475		767	765.5	750	737.5
	61	392.764	5.3455	28.6435	8.17705	10.6206		752	728	664.5	698.5
	64	156.789	4.27123	5.05139	10.8209	14.864		734	753	740.5	750
	64	239.862	6.52546	6.58733	9.69362	10.929		771.5	769	752.5	751.5
	64	198.325	4.55574	3.9651	8.56636	6.56414		752.5	733	716	723
	68	78.7065	3.46865	4.19498	7.90515	9.68406		757	742.5	744.5	772.5
	68	156.429	4.76826	5.74801	5.42523	7.69445		756.75	778.5	761.5	769.5
	68	117.568	3.72853	2.75895	2.94531	3.08535		756.5	738	731	731
