# Supplementary material for: Remarkable N2O emissions by draining fallow paddy soil and close link to the ammonium-oxidizing archaea communities
Source: Sci Rep. 2019 Feb 22;9:2550. doi: 10.1038/s41598-019-39465-y (PMC6384938; doi:10.1038/s41598-019-39465-y)
Supplement: Supplementary file 2 — Dataset 2 [file 41598_2019_39465_MOESM2_ESM.xlsx]

## Sheet: Sheet1
Water status	Incubation days	soil layer	NO3-N content (mgN/kg soil)	NH4-N content (mgN/kg soil)	EH (mV)	WFPS(%)	Arch-amoA gene copy numbers /g soil	Bac-amoA gene copy numbers /g soil	narG gene copy numbers /g soil	nirK gene copy numbers /g soil	nirS gene copy numbers /g soil	nosZ gene copy numbers /g soil
Flooding	1	A	2.80916	8.50733	413	94.432	1.81728e+08	2.17313e+07	4.59227e+08	3.5268e+08	5.18476e+07	2.50901e+08
	1	A	2.77856	7.31937	399	96.4628	1.83937e+08	3.92958e+07	6.10941e+08	4.76384e+08	6.06803e+07	2.55077e+08
	1	A	2.68809	6.72815	228.5	85.7184	2.77752e+08	4.38689e+07	8.84464e+08	4.26091e+08	4.97775e+07	2.52989e+08
	1	B	2.29412	6.5293	272.5	79.9195	1.40263e+08	1.26485e+07	4.51975e+08	1.64377e+08	3.26513e+07	1.42043e+08
	1	B	2.53101	8.18901	407.5	78.0555	1.96735e+08	1.76864e+07	5.63293e+08	2.21172e+08	4.49897e+07	1.80232e+08
	1	B	2.73594	7.52311	335.5	74.5713	2.36404e+08	2.32666e+07	6.33848e+08	2.11599e+08	6.63644e+07	2.05106e+08
	1	C	1.43264	6.50433	206.5	78.529	2.49646e+07	9.79714e+06	2.78455e+08	1.25775e+08	4.67182e+07	7.53324e+07
	1	C	1.77546	8.18041	293.5	73.8675	6.20012e+07	1.04706e+07	3.35935e+08	1.80804e+08	5.67473e+07	9.18331e+07
	1	C	1.40038	7.81545	226.5	80.8159	1.52703e+08	2.34117e+07	3.77582e+08	1.63467e+08	1.1402e+07	1.16103e+08
	1	D	0.893769	6.17945	366	67.1537	4.15185e+06	829008	3.32586e+07	2.53375e+07	3.15661e+06	6.52639e+06
	1	D	1.09221	5.90859	320.5	66.737	4.85995e+06	1.26902e+06	3.747e+07	3.66123e+07	4.00588e+06	7.11545e+06
	1	D	1.09721	5.99644	231.5	69.4918	1.13123e+07	2.10447e+06	5.83082e+07	3.09749e+07	770148	2.62443e+07
	7	A	2.67634	4.8405	-62	98.7802	1.43639e+08	1.94456e+07	5.48372e+08	5.86939e+08	9.64372e+07	1.2993e+08
	7	A	2.53653	6.92723	191	109.817	1.80525e+08	1.96833e+07	7.75825e+08	4.74296e+08	9.73802e+07	2.46511e+08
	7	A	2.66398	8.57455	9	99.2987	2.17411e+08	2.95201e+07	7.89916e+08	5.30617e+08	3.33005e+07	2.87852e+08
	7	B	2.21899	4.53884	19	85.0028	9.01866e+07	1.74246e+07	5.76057e+08	1.94136e+08	4.48437e+07	1.3628e+08
	7	B	2.53854	4.14469	74.5	78.1433	1.35804e+08	1.77372e+07	5.83955e+08	1.79489e+08	3.17516e+07	1.39443e+08
	7	B	2.20432	6.62541	83	74.6605	2.00745e+08	1.87888e+07	5.91854e+08	2.24697e+08	5.03546e+07	1.42607e+08
	7	C	1.72756	2.81778	35	80.9072	4.20299e+07	6.97409e+06	2.84638e+08	1.26637e+08	4.78117e+07	1.31812e+08
	7	C	1.80589	3.13511	30.5	78.3272	5.38809e+07	1.307e+07	4.23443e+08	1.43043e+08	4.35383e+07	1.40697e+08
	7	C	1.69844	3.31184	95.5	79.9233	7.66783e+07	1.60133e+07	5.62247e+08	1.3484e+08	3.95169e+07	1.49582e+08
	7	D	1.50534	2.23525	189	75.7134	1.02581e+07	4.3307e+06	1.50974e+07	7.28638e+07	4.176e+06	2.68527e+06
	7	D	1.63817	1.70323	142	69.5272	1.5986e+07	4.95452e+06	3.13304e+07	8.74653e+07	6.74952e+06	5.05807e+06
	7	D	1.44056	3.30992	259	73.3951	3.97178e+07	5.27494e+06	4.75634e+07	8.01645e+07	7.17156e+06	7.43087e+06
	13	A	1.1757	3.41924	-133.5	100.095	9.67138e+07	2.68864e+07	6.84996e+08	5.37994e+08	1.4333e+08	2.32939e+08
	13	A	0.907149	4.30263	84	105.639	1.8058e+08	3.29337e+07	7.69846e+08	5.78205e+08	1.97977e+08	2.42511e+08
	13	A	0.875328	4.58554	-66	102.867	2.44335e+08	3.82357e+07	8.54695e+08	6.98057e+08	1.48225e+08	2.52083e+08
	13	B	0.860999	4.34728	-62	89.0887	8.36226e+07	1.63289e+07	5.60752e+08	2.03829e+08	1.43843e+08	1.32785e+08
	13	B	1.20209	5.76353	14.5	80.9674	1.74506e+08	1.72523e+07	6.54454e+08	1.4041e+08	8.98771e+07	1.47341e+08
	13	B	0.788854	6.01063	-51.5	80.3168	1.84614e+08	2.60784e+07	7.48156e+08	1.72778e+08	1.45479e+08	1.62831e+08
	13	C	0.220101	3.49656	-66.5	78.875	2.35042e+07	2.39998e+07	1.52107e+08	1.46669e+08	8.3619e+07	1.17505e+08
	13	C	0.200135	4.02018	-77	74.8416	8.37485e+07	2.54277e+07	2.61816e+08	1.74927e+08	3.11757e+07	1.24823e+08
	13	C	0.224684	4.97477	43.5	77.6405	1.04037e+08	2.68557e+07	3.71526e+08	1.9933e+08	1.44398e+08	1.32141e+08
	13	D	0.125329	2.31689	113.5	76.0009	3.80154e+06	1.05896e+06	4.56499e+07	3.32222e+07	2.17827e+07	8.15497e+06
	13	D	0.187389	2.64921	50	70.2872	6.4807e+06	2.09154e+06	5.47144e+07	2.32053e+07	1.51594e+07	1.32742e+07
	13	D	0.227528	2.52887	59.5	74.325	2.18449e+07	2.09985e+06	6.37789e+07	2.35978e+07	1.72174e+07	1.83935e+07
Drying	39	A	0.15091	11.5681	-212	81.2602	1.08331e+08	1.58567e+07	2.16805e+09	3.02316e+08	1.93886e+08	1.04192e+08
	39	A	0.152987	17.966	-66.5	86.0626	1.87721e+08	1.62127e+07	3.07949e+09	3.71865e+08	3.23141e+08	2.70784e+08
	39	A	0.119297	12.6745	-200.5	87.939	2.09638e+08	2.47044e+07	3.48481e+09	3.37091e+08	1.6024e+08	3.90172e+08
	39	B	0.144337	11.581	-182	75.0329	8.47893e+07	1.62246e+07	1.32638e+09	2.00624e+08	1.4012e+08	1.11195e+08
	39	B	0.130628	12.6392	-102	80.452	9.40557e+07	2.01272e+07	1.43883e+09	1.93673e+08	3.06741e+08	1.12649e+08
	39	B	0.116919	13.6975	-172	80.5211	1.03322e+08	2.65087e+07	1.55129e+09	2.12937e+08	3.10365e+08	2.86506e+08
	39	C	0.133078	4.10758	-124.5	68.8685	2.34335e+07	1.21084e+07	4.35516e+08	1.49423e+08	1.8949e+08	1.67508e+07
	39	C	0.131514	5.9713	-181.5	67.7254	3.7412e+07	1.4184e+07	5.1462e+08	1.35806e+08	3.79176e+07	3.71277e+07
	39	C	0.134643	4.7162	-97	69.6378	5.19009e+07	1.70803e+07	5.93724e+08	1.22188e+08	1.437e+08	7.29667e+07
	39	D	0.0853786	2.31689	-46.5	61.1136	5014.71	3991.98	21619.8	33157.4	218.676	30472.4
	39	D	0.047052	3.77041	-150	70.6726	8735.58	13352.1	35452.5	40248.5	119.812	31640.5
	39	D	0.177797	2.52887	-104	63.3996	8933.92	14093.5	95683.1	61420.4	178.601	33439.9
	49	A	7.56915	5.45634	270	70.3918	5.20116e+08	1.21442e+07	1.92282e+09	2.48154e+08	1.63048e+08	1.84773e+08
	49	A	9.233	6.36634	664	73.6728	6.48975e+08	1.55517e+07	2.09369e+09	2.04041e+08	2.11773e+08	2.23237e+08
	49	A	6.72237	5.20096	709	72.0862	8.11782e+08	1.91651e+07	2.26457e+09	2.26098e+08	1.65136e+08	2.62146e+08
	49	B	3.03096	9.67103	-199	62.841	4.9446e+08	6.9543e+06	1.6321e+09	6.44426e+07	1.53209e+08	1.63804e+08
	49	B	2.15501	8.09893	666	71.1541	6.02383e+08	8.54126e+06	2.07854e+09	6.4725e+07	1.71172e+08	1.67901e+08
	49	B	2.99463	7.03679	345.5	76.0166	6.59498e+08	1.08011e+07	2.21407e+09	6.41602e+07	1.28313e+08	1.91235e+08
	49	C	0.197161	5.23667	-141.5	62.7306	7.57562e+07	5.66556e+06	5.46109e+08	5.41032e+07	3.60086e+07	1.84554e+07
	49	C	0.185432	6.19965	340.5	70.06	9.21465e+07	8.14358e+06	7.09642e+08	5.31441e+07	4.72326e+07	3.93518e+07
	49	C	0.31061	7.16264	-122	70.6096	1.28123e+08	1.11063e+07	7.21233e+08	5.36236e+07	9.65754e+07	6.2409e+07
	49	D	0.255543	2.71115	-70	68.3228	3.47521e+06	133878	6.28436e+07	1.45675e+07	627662	288199
	49	D	0.163742	4.68465	22	63.2452	6.57446e+06	678127	7.37022e+07	1.30938e+07	5.33459e+06	2.51827e+06
	49	D	0.256087	3.88769	-88	64.8655	8.71949e+06	1.00768e+06	8.45607e+07	1.60412e+07	6.522e+06	3.34329e+06
	55	A	16.5658	4.51812	677	65.2778	8.71254e+08	1.81299e+07	1.61721e+09	2.72544e+08	1.8131e+08	1.71116e+08
	55	A	19.6231	5.83235	735.5	65.5121	1.08821e+09	2.11241e+07	2.67043e+09	2.15266e+08	3.23296e+08	1.9477e+08
	55	A	12.4489	3.82948	737	68.5747	1.80798e+09	2.12887e+07	2.73442e+09	1.91099e+08	1.6067e+08	2.49217e+08
	55	B	5.20406	3.01402	718.5	57.2041	6.20555e+08	8.03454e+06	8.50056e+08	8.81338e+07	2.42476e+08	1.10121e+08
	55	B	6.28611	5.28884	745.5	69.886	7.43292e+08	1.0153e+07	1.11715e+09	7.91193e+07	1.4157e+08	1.49795e+08
	55	B	7.49225	5.25339	712	65.8625	9.24898e+08	1.29801e+07	1.30176e+09	9.13231e+07	1.43983e+08	1.73379e+08
	55	C	0.273042	2.71137	475.5	64.7421	1.37814e+08	1.14889e+07	2.44468e+08	5.57059e+07	1.65358e+08	2.97984e+07
	55	C	0.618618	3.08254	726	67.1017	1.53369e+08	1.39172e+07	1.06852e+09	6.41253e+07	2.39198e+08	4.50467e+07
	55	C	0.964194	3.4537	304	54.9912	2.3904e+08	1.41336e+07	1.38697e+09	7.25446e+07	9.15177e+07	6.0295e+07
	55	D	0.168041	3.31703	63.5	54.3004	2.08411e+06	155013	8.0416e+07	1.98444e+07	2.83857e+06	3.20786e+06
	55	D	0.175662	3.17893	605	66.6892	1.88297e+07	414432	1.08261e+08	5.30044e+07	1.19458e+07	5.30629e+06
	55	D	0.289463	3.04082	543.5	59.1729	2.2332e+07	535391	1.36106e+08	3.64244e+07	2.61094e+06	7.40472e+06
